# Supplementary material for: Evaluation of two sexual-stage antigens as bivalent transmission-blocking vaccines in rodent malaria
Source: Parasit Vectors. 2021 May 7;14:241. doi: 10.1186/s13071-021-04743-0 (PMC8103607; doi:10.1186/s13071-021-04743-0)
Supplement: Supplementary file 1 — Additional file 1: Table S1. Integration-specific primers for protein expression vector. [file 13071_2021_4743_MOESM1_ESM.xlsx]

## Sheet: Sheet1
Table S1. Integration-specific primers for protein expression vector
Purpose	Primer name	Sequence
Generation of the Pbg37-Linker-PSOP25 fusion protein	Pbg37-F	CTGGATCCAAACAGGATGTTTATTTGGATGAT
	Pbg37-R-Linker	ACCGCCGCTTCCTCCGCCTCCGCTTCCGCCTCCGCCATTATTTGAAACCTGATTAATTGAGT
	Linker-PSOP25-F	GGAGGCGGAGGAAGCGGCGGTGGCGGCAGCATGGATTCTGATGAAAGTATGTT
	PSOP25-R	CAGCGGCCGCTTATTCTGTATTATCAATGTTATTTTCC
