# Supplementary material for: Evaluation of two sexual-stage antigens as bivalent transmission-blocking vaccines in rodent malaria
Source: Parasit Vectors. 2021 May 7;14:241. doi: 10.1186/s13071-021-04743-0 (PMC8103607; doi:10.1186/s13071-021-04743-0)
Supplement: Supplementary file 3 — Additional file 3: Table S2. Evaluation of transmission-blocking effect of different immunization groups in mosquito feeding assays. [file 13071_2021_4743_MOESM3_ESM.xlsx]

## Sheet: Sheet1
Table S2. Evaluation of transmission-blocking effect of different immunization groups in mosquito feeding assays.
Exp	Mouse	Group	Oocyst density	Reduction in	Prevalence of infection	Reduction in prevalence b
			Mean (range)	oocyst density a
Exp. 1		Control	131 (0,254)		90.0% (27/30)
		Trx-His	134 (0,254)		90.0% (27/30)
	Mouse 1	Pbg37	65.5 (0,182)	0.511	93.3% (28/30)	-
		PSOP25	50.1 (0,153)	0.626	76.7% (23/30)	0.133
		Pbg37+PSOP25	32.9 (0,138)	0.755	73.3% (22/30)	0.167
		Pbg37-PSOP25	30.7 (0,114)	0.771	80.0% (24/30)	0.1
		Control	129.9 (0,246)		93.3% (28/30)
		Trx-His	132.7 (0,231)		90.0% (27/30)
		Pbg37	68.3 (0,224)	0.485	86.7% (26/30)	0.033
	Mouse 2	PSOP25	48.8 (0,167)	0.632	83.3% (25/30)	0.067
		Pbg37+PSOP25	32.5 (0,117)	0.755	80.0% (24/30)	0.1
		Pbg37-PSOP25	29.7 (0,132)	0.776	76.7% (23/30)	0.133
		Control	134.3 (0,233)		90.0% (27/30)
		Trx-His	131.9 (0,217)		96.7% (29/30)
	Mouse 3	Pbg37	71.3 (0,177)	0.459	93.3% (28/30)	0.034
		PSOP25	49.8 (0,162)	0.622	80.0% (24/30)	0.167
		Pbg37+PSOP25	35.9 (0,106)	0.728	83.3% (25/30)	0.134
		Pbg37-PSOP25	31.7 (0,140)	0.76	73.3% (22/30)	0.234
Exp. 2	Mouse 1	Control	135.2 (25,205)		100% (30/30)
		Trx-His	126.1 (31,185)		100% (30/30)
		Pbg37	67.2 (0,172)	0.467	93.3% (28/30)	0.067
		PSOP25	48.5 (0,122)	0.615	86.7% (26/30)	0.133
		Pbg37+PSOP25	30.2 (0,99)	0.76	76.7% (23/30)	0.233
		Pbg37-PSOP25	29.7 (0,117)	0.765	76.7% (23/30)	0.233
	Mouse 2	Control	129 (0,215)		96.7% (29/30)
		Trx-His	127.1 (0,218)		96.7% (29/30)
		Pbg37	62 (0,166)	0.512	93.3% (28/30)	0.034
		PSOP25	48.4 (0,153)	0.62	86.7% (26/30)	0.1
		Pbg37+PSOP25	30.8 (0,108)	0.757	83.3% (25/30)	0.134
		Pbg37-PSOP25	28.3 (0,110)	0.777	73.3% (22/30)	0.234
	Mouse 3	Control	124.3 (0,210)		96.7% (29/30)
		Trx-His	124.5 (35,208)		100% (30/30)
		Pbg37	66.4 (0,197)	0.467	93.3% (28/30)	0.067
		PSOP25	46.7 (0,154)	0.625	83.3% (25/30)	0.167
		Pbg37+PSOP25	32.2 (0,116)	0.741	83.3% (25/30)	0.167
		Pbg37-PSOP25	28.4 (0,114)	0.772	76.7% (23/30)	0.233
a. The percent reduction in oocyst density was calculated as (mean oocyst density Trx-His – mean oocyst density Pbg37/PSOP25/Pbg37+PSOP25/Pbg37-PSOP25) / mean oocyst density Trx-His × 100%.
b. The percent reduction of prevalence was calculated as % prevalence of Trx-His – % prevalence of Pbg37/PSOP25/Pbg37+PSOP25/Pbg37-PSOP25.
